# Supplementary material for: Ankyrin-G mediates targeting of both Na+ and KATP channels to the rat cardiac intercalated disc
Source: eLife. 2020 Jan 14;9:e52373. doi: 10.7554/eLife.52373 (PMC7299345; doi:10.7554/eLife.52373)
Supplement: Source data 1. [file elife-52373-data1.zip]

Archive with 18 entries (18 files):
- Figure 1-source data 1.JNB
- Figure 1-source data 2.JNB
- Figure 1-source data 3.pzfx
- Figure 1-source data 4.JNB
- Figure 2-source data 1.pzfx
- Figure 2-source data 2.pzfx
- Figure 2-source data 3.pzfx
- Figure 2-source data 4.pzfx
- Figure 3-source data 1.JNB
- Figure 3-source data 2.pzfx
- Figure 4-source data 1.JNB
- Figure 4-source data 2.JNB
- Figure 6-source data 1.pzfx
- Figure 7-source data 1.pzfx
- Figure 7-source data 2.pzfx
- Figure 8-source data 1.pzfx
- Figure 8-source data 2.pzfx
- Figure 8-source data 3.JNB
